# Supplementary material for: Characterization of SlBAG Genes from Solanum lycopersicum and Its Function in Response to Dark-Induced Leaf Senescence
Source: Plants (Basel). 2021 May 10;10(5):947. doi: 10.3390/plants10050947 (PMC8151600; doi:10.3390/plants10050947)
Supplement: Supplementary file 1 [file plants-10-00947-s001.zip]

Archive with 1 entries (1 files):
- Supplementary- data.pdf
